# Supplementary material for: Protein Intake and Physical Activity Levels as Determinants of Sarcopenia Risk in Community-Dwelling Older Adults
Source: Nutrients. 2024 May 2;16(9):1380. doi: 10.3390/nu16091380 (PMC11085115; doi:10.3390/nu16091380)
Supplement: Supplementary file 1 [file nutrients-16-01380-s001.zip]

Archive with 1 entries (1 files):
- nutrients-2944139-supplementary.pdf
